# Supplementary material for: Functional response of Anystis baccarum (Acari: Anystidae) preying on two raspberry pests: Aphis idaei (Hemiptera: Aphididae) and Neotetranychus rubi (Acari: Tetranychidae)
Source: J Econ Entomol. 2025 Jun 13;118(4):1536–43. doi: 10.1093/jee/toaf112 (PMC12397967; doi:10.1093/jee/toaf112)
Supplement: toaf112_suppl_Supplementary_Material [file toaf112_suppl_supplementary_material.xlsx]

## Sheet: Supplementary Table S1
Supplementary Table S1: The number of prey killed by Anystis baccarum in the functional response experiments
	Densities of Aphis idaei							Densities of Neotetranychus rubi
No. of Replicate	2	4	8	12	16	24		2	4	8	16	24	32
1	1	2	3	1	9	2		0	3	3	4	4	4
2	1	3	1	3	5	5		0	0	1	4	1	1
3	0	1	0	4	3	2		2	3	2	2	1	2
4	2	3	3	1	10	5		0	1	1	3	11	6
5	2	1	1	2	6	9		0	1	4	9	10	2
6	0	1	1	2	4	8		1	0	1	5	2	15
7	1	1	2	10	3	3		2	1	0	2	6	4
8	2	1	3	5	4	5		0	2	1	6	3	6
9	2	2	4	5	5	4		0	0	0	2	7	3
10	2	3	4	8	5	14		0	1	2	4	5	5

## Sheet: Supplementary Table S2
Supplementary Table S2: The number of prey killed by Anystis baccarum in the feeding probability experiments
* Total number of each prey on the leaf disc is five and each leaf disc represent one replicate
	No. of prey killed
Leaf disc number *	Aphis idaei	Neotetranychus rubi
1	3	1
2	2	0
3	2	4
4	0	0
5	0	0
6	2	0
7	2	1
8	2	2
9	2	0
10	1	0
11	1	0
12	1	2
13	0	0
14	1	0
15	2	0
16	1	0
17	5	0
18	3	0
19	3	1
20	1	0
21	4	0
22	1	0
23	2	1
24	2	1
25	1	0
26	5	1
27	2	0
28	2	0
29	1	0
30	2	0
